# Supplementary material for: From Crystal Structures of RgIA4 in Complex with Ac-AChBP to Molecular Determinants of Its High Potency of α9α10 nAChR
Source: Mar Drugs. 2021 Dec 17;19(12):709. doi: 10.3390/md19120709 (PMC8709174; doi:10.3390/md19120709)
Supplement: Supplementary file 1 [file marinedrugs-19-00709-s001.zip]

Archive with 1 entries (1 files):
- marinedrugs-1473603-supplementary.pdf
